# Supplementary material for: The impact of exclusive breastfeeding for 6 months and of complementary breastfeeding after 6 months on bone mineral density and bone remodeling
Source: PLoS One. 2025 Aug 4;20(8):e0328254. doi: 10.1371/journal.pone.0328254 (PMC12321146; doi:10.1371/journal.pone.0328254)
Supplement: S1 — (XLSX) [file pone.0328254.s001.xlsx]

## Sheet: Open Data
EBF	Time	BMD (g/cm2) L1-L4	T-score	Z-score	BMC L1-L4 (g)	BMD TOTAL BODY	T-score	Z-score	BMC TOTAL BODY (g)	BMD PROXIMAL FEMUR (g/cm2)	T-score	Z-score	BMC TOTAL FEMUR (g)	Ca mg/dL	P mg/dL	PTH (pg/mL)	Vit D (ng/mL)	BAP(mcg/L)	OC (ng/mL)	S-CTX (ng/mL)	LEAN MASS (g)	FAT MASS(g)	% FAT
1	T0	1.345	1.4	1.4	64.57	1.235	1.4	1.4	2942	1.039	0.2	0.2	29.36	8.7	3.9	15.4	28.8	75.1	29	1.1	33529	32836	49.5
2	T0	1.15	-0.2	-0.2	56.33	1.182	0.7	0.7	2714	0.999	-0.1	-0.1	28.84	8.8	5.4	16.4	23.2	11.6	32	0.78	34773	37153	51.7
3	T0	1.037	-1.2	-1.2	49.91	1.12	-0.1	-0.1	2363	0.846	-1.3	-1.3	21.41	10.4	6.2	20.1	28.9	43.8	53	1.16	34254	26081	43.2
4	T0	1.05	-1.1	-1.1	50.38	1.131	0.1	0.1	2093	0.924	-0.7	-0.7	24.08	10	6.2	16.2	19.7	23.8	38	1.1	32072	29909	48.3
5	T0	0.956	-1.9	-1.9	51.28	1.024	-1.3	-1.3	2050	0.764	-1.9	-1.9	21.47	8.8	5.3	19.5	14.3	31.1	25	0.913	33541	23446	41.1
6	T0	1.217	0.3	0.3	56.58	1.209	1	1	3050	1.057	0.4	0.4	33.15	9.3	4.8	16.1	38.7	17.8	28	0.983	34610	29148	45.7
7	T0	0.965	-1.8	-1.8	48.94	1.16	0.4	0.4	2530	1.003	0	-0.1	27.08	8.9	4.9	29.4	22.9	13.2	25	1.12	40888	36368	47.1
8	T0	0.973	-1.7	-1.7	42.6	1.034	-1.1	-1.1	1967	0.911	-0.8	-0.7	20.7	8.8	4.3	30.1	17.7	14.8	21	1.16	30505	21690	41.6
9	T0	1.212	0.3	0.3	61.64	1.31	2.3	2.3	2794	1.014	0	0.2	32.31	8.9	4.2	63	13.2	15	28	0.48	43325	48019	52.6
10	T0	1.19	0.1	0.1	56.97	1.246	1.5	1.5	2763	1.071	0.5	0.5	28.53	8.5	3.4	16.3	18.8	29.4	38	1.57	34457	32754	48.7
11	T0	1.115	-0.5	-0.5	58.51	1.173	0.6	0.6	2913	0.972	-0.3	-0.1	29.75	8.5	4.3	22.1	16.1	29.5	50	0.986	38468	32874	46.1
12	T0	1.08	-0.8	-0.8	50.46	1.22	1.2	1.2	2587	1.065	0.5	0.4	29.08	8.7	4.6	28	37.5	17.7	2	0.941	33668	35187	51.1
13	T0	1.156	-0.2	-0.2	49.49	1.252	1.6	1.6	2775	1.009	0	0	28.81	8.6	4	44.6	30.6	8.7	26	1.07	32434	22588	41.1
14	T0	1.104	-0.6	-0.6	51.39	1.08	-0.6	-0.6	2226	0.801	-1.6	-1.6	22.02	8.2	3.4	31.3	19.5	16.8	48	1.21	34022	25129	42.5
15	T0	1.131	-0.4	-0.4	67.71	1.221	1.2	1.2	3050	1.137	1	1.1	35.62	9.3	3.9	43.3	37	8.8	20	0.791	38838	26258	40.3
16	T0	0.965	-1.8	-1.8	43.49	1.048	-1	-1	2039	0.947	-0.5	-0.5	22.85	8.9	4.3	28.3	15.4	20.5	24	0.685	34594	28361	45
17	T0	1.22	0.3	0.3	59.83	1.204	1	1	2563	0.976	-0.4	-0.2	23.91	8.7	4.8	19.4	27.6	13.3	20	1.01	31835	21074	39.8
18	T0	1.147	-0.3	-0.3	59.92	1.291	2.1	2.1	2481	1.008	0	0	30.58	9.8	3.7	17.4	21.2	30.1	27	1.02	47866	49240	50.7
19	T0	1.081	-0.8	-0.8	50.22	1.094	-0.4	-0.4	2325	0.905	-0.8	-0.8	23.29	8.8	4	14.6	31.6	11.3	21	1.22	34832	26643	43.3
20	T0	1.123	-0.5	-0.5	62.65	1.126	0	0	2611	0.974	-0.3	-0.3	27.17	9.2	4.1	45.3	10.3	17.7	27	1.3	37909	21154	35.8
21	T0	0.934	-2.1	-2.1	49.68	1.036	-1.1	-1.1	2152	0.824	-1.4	-1.4	25.32	8.9	4.5	16	50.3	16.3	26	0.996	42189	39936	48.6
22	T0	1.089	-0.8	-0.8	58.52	1.152	0.3	0.3	2736	1.199	1.5	1.5	38.34	9.7	4	30.4	42.6	8.7	37	0.939	40315	28482	41.4
23	T0	0.975	-1.7	-1.7	39.63	1.039	-1.1	-1.1	2024	0.939	-0.5	-0.6	25.45	8.8	3	32.7	27.9	15.7	52	1.25	30828	18432	37.4
24	T0	1.136	-0.4	-0.4	61.96	1.282	2	2	3284	0.968	-0.3	-0.3	29.57	9.2	4.2	45.1	40.9	14.6	47	0.905	33875	46091	57.6
25	T0	1.213	0.3	0.3	60.85	1.16	0.4	0.4	2418	1.039	0.2	0.3	30.11	9.1	4.7	13.4	52.3	13.2	32	0.92	31296	27260	46.6
26	T0	1.238	0.5	0.5	72.1	1.185	0.7	0.7	2808	0.932	-0.6	-0.4	30.29	9.4	4.8	43.1	23.5	26.6	46	0.734	35889	38572	51.8
27	T0	1.168	-0,1	-0,1	60.26	1.2	0.9	0.9	2753	0.931	-0,6	-0,5	26.6	8.8	3.5	21.7	42.4	8.5	18	0.767	39085	32495	44.9
28	T0	0.879	-2.5	-2.5	47.77	1.009	-1.5	-1.5	1948	0.752	-2	-2	20	9.7	3.6	19.8	45.6	23	27	0.926	31186	20118	39.2
29	T0	1.228	0.4	0.4	60.65	1.124	0	0	2730	1.056	0.4	0.5	31	9.2	3.6	21.4	37.9	14.7	27	1.42	38403	21117	35.5
30	T0	0.971	-1.7	-1.7	53.89	1.093	-0.4	-0.4	2229	0.975	-0.3	-0.3	26.14	9.4	3.8	13	27.6	14.1	48	0.636	36626	12889	26
31	T0	0.969	-1.8	-1.8	47.74	1.047	-1	-1	2280	0.785	-1.8	-1.8	22.25	9.9	3.9	9.6	22.8	21	31	0.892	33731	19296	36.4
32	T0	1.118	-0.5	-0.5	54.56	1.061	-0.2	-0.2	2195	1.078	0.6	0.7		8.7	4.4	8.5	49.8	19.9	31	1.25	42906	25168	37
33	T0	1.31	1.1	1.1	68.93	1.086	0.1	0.1	2240	0.939	-0.5	-0.4		9.2	4.8	22.2	33.7	18	30	1.07	38628	28196	46
34	T0	1.093	-0.7	-0.7		1.069	-0.1	-0.1	2413	0.881	-1	-0.9		8.7	4	23.9	30.5	17.2	27	1.04	42126	19662	31.8
35	T0	1.077	-0.9	-0.9		1.038	-0.4	-0.4	2107	1.023	0.1	0.2		8.9	4.4	9.6	47.7	20.8	31	0.87	34167	21317	38.4
36	T0	1.043	-1.1	-1.1	50.87	0.986	-0.9	-0.9	1944	0.742	-2.1	-2.1		9.5	4.9	17.3	19.5	22	43	1.22	30566	15086	31.7
37	T0	1.122	-0.5	-0.5		1.07	-0.1	-0.1	2161	0.948	-0.5	-0.4		9.1	4.1	41.4	42.2	25.8	57	0.99	42847	26817	38.5
38	T0	1.112	-0.5	-0.5	55.6	1.089	0.1	0.1	2276	1.067	0.4	0.4									36697	17684	31.2
39	T0	1.262	0.7	0.7		1.183	0.7	0.8	2605	0.989	-0.1	0		9.6	3.73	10.3		20.3	31	1.13	40065	19588	32.8
1	T1	1.303	1	1	62.42	1.22	1.2	1.2	2957	0.995	-0.1	-0.1	28.68	8.1	5.9	45	26.9	33.9	46	1.21	31462	32.33	50.7
2	T1	1.124	-0.5	-0.5	53.99	1.219	1.2	1.2	2658	0.979	-0.2	-0.3	28.81	9.6	4.3	36.1	16.6	16.5	26	0.278	37879	40559	51.7
3	T1	1.033	-1.2	-1.2	49.03	1.109	-0.2	-0.2	2284	0.83	-1.4	-1.4	21.14	9	5.1	75.6	13.2	42.2	45	2.09	33462	24816	42.6
4	T1	1.074	-0.9	-0.9	50.75	1.104	-0.3	-0.3	2133	0.921	-0.7	-0.6	25.1	10.8	5.4	44.9	17.2	19.2	37	1.11	30694	25843	45.7
5	T1	0.913	-2.2	-2.2	50.85	1.005	-1.5	-1.5	1986	0.707	-2.4	-2.4	20.06	9.3	5.5	26.1	9.2	40.3	34	0.904	34090	19964	36.9
6	T1	1.215	0.3	0.3	56.86	1.195	0.9	0.9	2974	1.017	0.1	0.1	31.58	8.5	4	35.9	28.9	30.1	32	0.713	35603	29247	45.1
7	T1	0.962	-1.8	-1.8	46.09	1.16	0.4	0.4	2426	0.978	-0.2	-0.2	24.6	9.2	2.8	19.7	29.9	12	43	0.98	39802	30974	43.8
8	T1	0.908	-2.3	-2.3	40.86	0.997	-1.6	-1.6	1811	0.888	-0.9	-0.9	20.73	8.5	4.1	28.4	20.4	22.4	23	0.417	30855	14434	31.9
9	T1	1.251	0.6	0.6	64.8	1.306	2.3	2.3	2740	0.998	-0.1	-0.1	32.11	9.2	3.3	42.2	16.1	6.9	12	0.127	43593	40716	48.3
10	T1	1.128	-0.4	-0.4	53.56	1.202	1	1	2627	1.052	0.4	0.4	27.78	9.5	3.7	41.6	31	21	33	1.16	30657	24.89	44.8
11	T1	1.12	-0.5	-0.5	60.57	1.16	0.4	0.4	2939	1.017	0.1	0.3	31.67	9.6	3	41.8	23.8	25.3	46	0.928	37256	28709	43.5
12	T1	0.989	-1.6	-1.6	46.11	1.186	0.8	0.8	2398	0.999	-0.1	-0.1	28.53	9.1	4	28	19.4	14.9	48	1.03	34129	30.06	46.8
13	T1	1.044	-1.1	-1.1	46.93	1.195	0.9	0.9	2735	0.98	-0.2	-0.2	29.42	9	2.7	90.1	32.7	20.7	47	0.854	32415	24.22	42.8
14	T1	1.058	-1	-1	48.53	1.051	-0.9	-0.9	2233	0.772	-1.9	-1.9	20.76	8.7	4.4	28.1	34.2	20.6	62	2.11	30268	24037	44.3
15	T1	1.122	-0.5	-0.5	68.25	1.23	1.3	1.3	3017	1.108	0.8	0.9	35.31	9	3.7	29.7	51.9	8.3	26	0.516	40505	23187	36.4
16	T1	0.934	-2,0	-2,0	41.57	1.056	-0,9	-0,9	2031	0.923	-0,7	-0,7	23.04	9.4	3.9	43.5	22.9	27.2	33	1	36831	23330	38.8
17	T1	1.164	-0,1	-0,1	57.83	1.185	0.7	0.7	2505	0.889	0,9	-0,8	24.73	9.8	4.6	26.1	34.4	23.8	35	1.02	31350	20601	39.7
18	T1	1.089	-0,8	-0,8	55.95	1.244	1.5	1.5	2873	1.005	0	0	30.06	9.5	4.1	31.7	34.3	22.2	28	1.03	42880	50054	53.9
19	T1	0.986	-1,6	-1,6	45.35	1.075	-0,6	-0,6	2291	0.841	-1,3	-1,3	22.43	9	3.8	38.8	41.7	13.6	37	1.3	34507	21359	38.2
20	T1	1.067	-0,9	-0,9	59.17	1.099	-0,3	-0,3	2488	0.963	-0,4	-0,3	27.89	8.5	3.2	33.9	21.9	13.8	44	1.47	39083	16867	30.1
21	T1
22	T1
23	T1	0.947	-1,9	-1,9	38.97	1.015	-1,4	-1,4	1988	0.891	-0,9	-0,9	23.09	8.5	5.6	35.4	32.1	19.2	49	1.35	29461	16639	36.1
24	T1	1.106	-0,6	-0,6	62.64	1.237	1.4	1.4	3252	0.948	-0,5	-0,5	28.37	9.5	3.8	70.2	24.7	15.6	25	0.502	33685	44297	56.8
25	T1	1.165	-0,1	-0,1	55.23	1.134	0.1	0.1	2406	1	-0,1	0	26.86	8.6	3.6	23	31.4	16.2	31	0.312	29592	28300	48.9
26	T1	1.168	-0,1	-0,1	65.42	1.186	0.8	0.8	2606	0.877	-1,0	-1,0	27.13	9.8	4.3	45.1	21.4	18.2	32	0.564	36778	34618	48.5
27	T1	1.17	-0.1	-0.1	61.15	1.166	0.5	0.5	2806	0.933	-0.6	-0.5	28.04	9.9	4.7	22.3	28	6.6	18	0.344	37953	34320	47.5
28	T1	0.796	-3.2	-3.2	35.6	0.963	-2	-2	1852	0.678	-2.6	-2.5	18.18	10.3	4	44.4	27.9	21.9	33	1.02	29160	19546	40.1
29	T1	1.092	-0.7	-0.7	53.57	1.082	-0.5	-0.5	2612	0.953	-0.4	-0.4	29.83	8.8	3.7	25.8	31.5	19.5	40	1.63	34236	22509	39.7
30	T1	1.008	-1.4	-1.4	55.87	1.103	-0.3	-0.3	2223	0.979	-0.2	-0.2	26.21	8.5	4	43.8	25.2	17.1	58	0.506	36075	11477	24.1
31	T1	0.937	-2	-2	46.74	1.04	-1.1	-1.1	2238	0.774	-1.9	-1.9	22.73	9.3	4.3	24.2	20.2	19	39	1.49	34457	17398	33.6
32	T1	1.043	-1,1	-1,1	49.49	1.052	-0,3	-0,3	2117	1.013	0	0.2		9	4.4	13	40.8	17.3	35	1.04	37541	19105	32.5
33	T1	1.32	1.2	1.2		1.092	0.1	0.1	2180	0.942	-0.5	-0.4		9	4.1	42.4	18.5	18.1	29	0.816	39.55	28161	41.3
34	T1	1.046	-1,1	-1,1	59.68	1.029	-0,5	-0,5	2264	0.883	-1,0	-0,9		9.1	4	33.9	31.8	22.5	38	1.14	42652	12772	23
35	T1	1.094	-0.7	-0.7	53.1	1.037	-0.4	-0.4	2085	1.009	0	0.1		9.1	4	22.1	38.4	23.3	40	0.992	33983	18.3	33.7
36	T1	1.038	-1.2	-1.2	49.73	0.995	-0.8	-0.8	1985	0.751	-2,0	-2,0		9	4	25.4	22.2	17.1	41	1.63	32191	14857	30.3
37	T1	1.058	-1	-1		1.033	-0.5	-0.5		0.939	-0.5	-0.5									38421	24592	39
38	T1	1.096	-0.7	-0.7	53.87	1.082	0	0		1.016	0	0									36396	15719	28.9
39	T1	1.21	0.2	0.4		1.145	0.2	0.5	2498	0.926	-0.6	-0.4		9.49	4.15		37.06	62.9	45	0.641	37998	18598	32.9
	T0	Exclusive breastfeeding (EBF) evaluated at 15 days postpartum
	T1	Exclusive breastfeeding (EBF) evaluated at six months postpartum
